# Supplementary material for: New Methods in Digital Wood Anatomy: The Use of Pixel-Contrast Densitometry with Example of Angiosperm Shrubs in Southern Siberia
Source: Biology (Basel). 2024 Mar 28;13(4):223. doi: 10.3390/biology13040223 (PMC11048334; doi:10.3390/biology13040223)
Supplement: Supplementary file 1 [file biology-13-00223-s001.zip]

Archive with 1 entries (1 files):
- biology-2928648-supplementary.pdf
